# Supplementary material for: Skeletal Muscle Cell Growth Alters the Lipid Composition of Extracellular Vesicles
Source: Membranes (Basel). 2021 Aug 12;11(8):619. doi: 10.3390/membranes11080619 (PMC8397976; doi:10.3390/membranes11080619)
Supplement: Supplementary file 1 [file membranes-11-00619-s001.zip]

Archive with 1 entries (1 files):
- membranes-1296930-supplementary.pdf
